# Supplementary material for: Poldip2 promotes mtDNA elimination during Drosophila spermatogenesis to ensure maternal inheritance
Source: EMBO J. 2025 Feb 11;44(6):1724–48. doi: 10.1038/s44318-025-00378-4 (PMC11914606; doi:10.1038/s44318-025-00378-4)
Supplement: Supplementary file 3 — Source data Fig. 1 [file 44318_2025_378_MOESM3_ESM.zip]

Archive with 14 entries (12 files):
- Figure 1/
- __MACOSX/._Figure 1
- Figure 1/.DS_Store
- __MACOSX/Figure 1/._.DS_Store
- Figure 1/1C/
- __MACOSX/Figure 1/._1C
- Figure 1/1C/EMS-717.tif
- __MACOSX/Figure 1/1C/._EMS-717.tif
- Figure 1/1C/EMS-1094.tif
- __MACOSX/Figure 1/1C/._EMS-1094.tif
- Figure 1/1C/WT.tif
- __MACOSX/Figure 1/1C/._WT.tif
- Figure 1/1C/EMS-423.tif
- __MACOSX/Figure 1/1C/._EMS-423.tif
