# Supplementary material for: Poldip2 promotes mtDNA elimination during Drosophila spermatogenesis to ensure maternal inheritance
Source: EMBO J. 2025 Feb 11;44(6):1724–48. doi: 10.1038/s44318-025-00378-4 (PMC11914606; doi:10.1038/s44318-025-00378-4)
Supplement: Supplementary file 4 — Source data Fig. 2 [file 44318_2025_378_MOESM4_ESM.zip]

Archive with 34 entries (27 files):
- Figure 2/
- __MACOSX/._Figure 2
- Figure 2/.DS_Store
- __MACOSX/Figure 2/._.DS_Store
- Figure 2/2G/
- __MACOSX/Figure 2/._2G
- Figure 2/2A/
- __MACOSX/Figure 2/._2A
- Figure 2/2F/
- __MACOSX/Figure 2/._2F
- Figure 2/2C/
- __MACOSX/Figure 2/._2C
- Figure 2/2D/
- __MACOSX/Figure 2/._2D
- Figure 2/2E/
- __MACOSX/Figure 2/._2E
- Figure 2/2G/dsDNA dots per sperm head.xlsx
- __MACOSX/Figure 2/2G/._dsDNA dots per sperm head.xlsx
- Figure 2/2A/EMS23.tif
- __MACOSX/Figure 2/2A/._EMS23.tif
- Figure 2/2A/EMS23:Poldip2 EY08866.tif
- __MACOSX/Figure 2/2A/._EMS23:Poldip2 EY08866.tif
- Figure 2/2F/ddPCR.xlsx
- __MACOSX/Figure 2/2F/._ddPCR.xlsx
- Figure 2/2C/.DS_Store
- __MACOSX/Figure 2/2C/._.DS_Store
- Figure 2/2C/Poldip2 mutant blots.pdf
- __MACOSX/Figure 2/2C/._Poldip2 mutant blots.pdf
- Figure 2/2D/ubi-Poldip2 & poldip2 mutant.tif
- __MACOSX/Figure 2/2D/._ubi-Poldip2 & poldip2 mutant.tif
- Figure 2/2D/POLDIP2 mutant.tif
- __MACOSX/Figure 2/2D/._POLDIP2 mutant.tif
- Figure 2/2E/mtDNA copy number in testis.xlsx
- __MACOSX/Figure 2/2E/._mtDNA copy number in testis.xlsx
