# Supplementary material for: Poldip2 promotes mtDNA elimination during Drosophila spermatogenesis to ensure maternal inheritance
Source: EMBO J. 2025 Feb 11;44(6):1724–48. doi: 10.1038/s44318-025-00378-4 (PMC11914606; doi:10.1038/s44318-025-00378-4)
Supplement: Supplementary file 4 — Source data Fig. 2 [file 44318_2025_378_MOESM4_ESM.zip › Figure 2/2G/dsDNA dots per sperm head.xlsx]

## Sheet: Sheet1
	w1118	w1118	w1118
number of sperm head	91	176	218
number of dsDNA dots	1	6	11
dsDNA dots per sperm head	0.010989	0.0340909	0.0504587
																										0.0318462
																										0.0198304
	poldip2 KO	poldip2 KO	poldip2 KO
number of sperm head	207	537	791																							6.61213
number of dsDNA dots	1693	3233	4459																							1.3702
dsDNA dots per sperm head	8.17874	6.02048	5.63717
