# Supplementary material for: Poldip2 promotes mtDNA elimination during Drosophila spermatogenesis to ensure maternal inheritance
Source: EMBO J. 2025 Feb 11;44(6):1724–48. doi: 10.1038/s44318-025-00378-4 (PMC11914606; doi:10.1038/s44318-025-00378-4)
Supplement: Supplementary file 4 — Source data Fig. 2 [file 44318_2025_378_MOESM4_ESM.zip › Figure 2/2F/ddPCR.xlsx]

## Sheet: Sheet1
Crosses	Total	mt:mel	percentage
Poldip2_1	16329	8	0.000489926
Poldip2_2	17077	3	0.000175675
Poldip2_3	15682	29	0.00184925
Poldip2_4	16818	3	0.00017838
Poldip2_5	14490	2	0.000138026
Poldip2_6	16410	5	0.000304692
WT 1	15027	0	0
WT 2	15531	0	0
WT 3	16242	0	0
WT 4	16688	0	0
WT 5	14121	0	0
WT 6	15589	0	0
