# Supplementary material for: Poldip2 promotes mtDNA elimination during Drosophila spermatogenesis to ensure maternal inheritance
Source: EMBO J. 2025 Feb 11;44(6):1724–48. doi: 10.1038/s44318-025-00378-4 (PMC11914606; doi:10.1038/s44318-025-00378-4)
Supplement: Supplementary file 4 — Source data Fig. 2 [file 44318_2025_378_MOESM4_ESM.zip › Figure 2/2E/mtDNA copy number in testis.xlsx]

## Sheet: Sheet1
WT	POLDIP2 KO1	Ubi-Poldip2-PB, POLDIP2 KO1
1.16539	1.05394	0.93
0.806935	1.57608	0.59
1.02768	1.48865	0.68
1.37809	1.21123	0.67
0.788512	1.44549	1.12
0.83341	1.88544	0.91
1.069	0.981451	0.73
1.146	1.1559	0.64
0.786	1.11959	0.61
