# Supplementary material for: Poldip2 promotes mtDNA elimination during Drosophila spermatogenesis to ensure maternal inheritance
Source: EMBO J. 2025 Feb 11;44(6):1724–48. doi: 10.1038/s44318-025-00378-4 (PMC11914606; doi:10.1038/s44318-025-00378-4)
Supplement: Supplementary file 5 — Source data Fig. 3 [file 44318_2025_378_MOESM5_ESM.zip]

Archive with 52 entries (44 files):
- Figure 3/
- __MACOSX/._Figure 3
- Figure 3/3E/
- __MACOSX/Figure 3/._3E
- Figure 3/3B/
- __MACOSX/Figure 3/._3B
- Figure 3/3C/
- __MACOSX/Figure 3/._3C
- Figure 3/3D/
- __MACOSX/Figure 3/._3D
- Figure 3/.DS_Store
- __MACOSX/Figure 3/._.DS_Store
- Figure 3/3A/
- __MACOSX/Figure 3/._3A
- Figure 3/3F/
- __MACOSX/Figure 3/._3F
- Figure 3/3G/
- __MACOSX/Figure 3/._3G
- Figure 3/3E/Poldip2 PK assay fly WB.pdf
- __MACOSX/Figure 3/3E/._Poldip2 PK assay fly WB.pdf
- Figure 3/3B/Fertility data.xlsx
- __MACOSX/Figure 3/3B/._Fertility data.xlsx
- Figure 3/3C/PA-mCherry DJ-GFP 1.tif
- __MACOSX/Figure 3/3C/._PA-mCherry DJ-GFP 1.tif
- Figure 3/3C/PA-mCherry DJ-GFP 3.tif
- __MACOSX/Figure 3/3C/._PA-mCherry DJ-GFP 3.tif
- Figure 3/3C/PA-mCherry DJ-GFP 2.tif
- __MACOSX/Figure 3/3C/._PA-mCherry DJ-GFP 2.tif
- Figure 3/3C/.DS_Store
- __MACOSX/Figure 3/3C/._.DS_Store
- Figure 3/3C/PA-mCherry DJ-GFP 4.tif
- __MACOSX/Figure 3/3C/._PA-mCherry DJ-GFP 4.tif
- Figure 3/3C/PB-mCherry tom20 GFP 1.tif
- __MACOSX/Figure 3/3C/._PB-mCherry tom20 GFP 1.tif
- Figure 3/3C/PB-mCherry tom20 GFP 2.tif
- __MACOSX/Figure 3/3C/._PB-mCherry tom20 GFP 2.tif
- Figure 3/3C/PB-mCherry tom20 GFP 3.tif
- __MACOSX/Figure 3/3C/._PB-mCherry tom20 GFP 3.tif
- Figure 3/3C/PB-mCherry tom20 GFP 4.tif
- __MACOSX/Figure 3/3C/._PB-mCherry tom20 GFP 4.tif
- Figure 3/3D/Tom20 and PB-mCherry.tif
- __MACOSX/Figure 3/3D/._Tom20 and PB-mCherry.tif
- Figure 3/3A/.DS_Store
- __MACOSX/Figure 3/3A/._.DS_Store
- Figure 3/3A/POLDIP2 levels in testis and soma.pdf
- __MACOSX/Figure 3/3A/._POLDIP2 levels in testis and soma.pdf
- Figure 3/3F/co-IP to probe interaction between POLDIP2 and TFAM or POLG1.pdf
- __MACOSX/Figure 3/3F/._co-IP to probe interaction between POLDIP2 and TFAM or POLG1.pdf
- Figure 3/3G/.DS_Store
- __MACOSX/Figure 3/3G/._.DS_Store
- Figure 3/3G/POLDIP2 FLAG ChIP qPCR.xlsx
- __MACOSX/Figure 3/3G/._POLDIP2 FLAG ChIP qPCR.xlsx
