# Supplementary material for: Poldip2 promotes mtDNA elimination during Drosophila spermatogenesis to ensure maternal inheritance
Source: EMBO J. 2025 Feb 11;44(6):1724–48. doi: 10.1038/s44318-025-00378-4 (PMC11914606; doi:10.1038/s44318-025-00378-4)
Supplement: Supplementary file 5 — Source data Fig. 3 [file 44318_2025_378_MOESM5_ESM.zip › Figure 3/3B/Fertility data.xlsx]

## Sheet: Sheet1
Males					Females
Wild type	KO1 hetero	KO2 hetero	KO1/KO2		Wild type	KO1 hetero	KO2 hetero	KO1/KO2
102	62	109	58		61	67	65	66
85	97	65	38		62	64	43	51
79	85	104	29		51	75	76	67
78	90	84	30		71	48	59	46
73	103	77	56		60	56	63	69
89	99	73	43		49	65	69	58
68	89	82	38		59	64	67	71
64	95	61	41		67	53	61	58
62	71	86	37		89	65	59	51
