# Supplementary material for: Poldip2 promotes mtDNA elimination during Drosophila spermatogenesis to ensure maternal inheritance
Source: EMBO J. 2025 Feb 11;44(6):1724–48. doi: 10.1038/s44318-025-00378-4 (PMC11914606; doi:10.1038/s44318-025-00378-4)
Supplement: Supplementary file 5 — Source data Fig. 3 [file 44318_2025_378_MOESM5_ESM.zip › Figure 3/3G/POLDIP2 FLAG ChIP qPCR.xlsx]

## Sheet: Sheet1
Relative fold change
POLDIP2-PA-FLAG
	MS IgG 361	Flag (Control) 361	Flag (POLDIP2) 361	MS IgG 2126	Flag (Control) 2126	Flag (POLDIP2) 2126	MS IgG 6570	Flag (Control) 6570	Flag (POLDIP2) 6570	MS IgG 8701	Flag (Control) 8701	Flag (POLDIP2) 8701	MS IgG 10884	Flag (Control) 10884	Flag (POLDIP2) 10884	MS IgG 13245	Flag (Control) 13245	Flag (POLDIP2) 13245
Replica 1	1.52	3.62	27.41	1.98	1.77	23.34	4.04	3.46	32.52	2.69	1.53	30.79	2.34	1.88	29.73	2.02	1.79	28.1
Replica 2	2.11	2.72	55.69	1.21	1.67	54.18	2.13	2.31	45.4	1.56	2.75	53.87	1.4	2.06	50.18	1.35	2.94	60.78
Replica 3	0.89	2.05	15.62	0.49	1.09	15.45	0.94	0.82	14.97	0.89	0.93	14.07	0.68	0.48	15.64	0.58	1.03	18.58
POLDIP2-PB-FLAG
Replica 1	MS IgG 361	Flag (Control) 361	Flag (POLDIP2) 361	MS IgG 2126	Flag (Control) 2126	Flag (POLDIP2) 2126	MS IgG 6570	Flag (Control) 6570	Flag (POLDIP2) 6570	MS IgG 8701	Flag (Control) 8701	Flag (POLDIP2) 8701	MS IgG 10884	Flag (Control) 10884	Flag (POLDIP2) 10884	MS IgG 13245	Flag (Control) 13245	Flag (POLDIP2) 13245
Replica 2	2.48	1.41	28.1	2.23	1.44	38.48	2.31	1.64	24.82	2.07	1.45	36.84	2.01	1.4	32.78	2.23	1.74	43.72
Replica 3	2.51	1.87	16.89	2.02	1.75	24.19	2.27	1.54	13.94	2.11	1.94	23.04	1.93	1.84	22.88	2.72	2.08	25.35
	1.98	0.62	13.15	1.69	0.6	17.9	2.26	0.74	12.01	1.89	0.58	16.14	1.71	0.54	16.44	2.13	0.74	18.14
