# Supplementary material for: Poldip2 promotes mtDNA elimination during Drosophila spermatogenesis to ensure maternal inheritance
Source: EMBO J. 2025 Feb 11;44(6):1724–48. doi: 10.1038/s44318-025-00378-4 (PMC11914606; doi:10.1038/s44318-025-00378-4)
Supplement: Supplementary file 6 — Source data Fig. 4 [file 44318_2025_378_MOESM6_ESM.zip]

Archive with 48 entries (39 files):
- Figure 4/
- __MACOSX/._Figure 4
- Figure 4/.DS_Store
- __MACOSX/Figure 4/._.DS_Store
- Figure 4/4E/
- __MACOSX/Figure 4/._4E
- Figure 4/4B/
- __MACOSX/Figure 4/._4B
- Figure 4/4C/
- __MACOSX/Figure 4/._4C
- Figure 4/4D/
- __MACOSX/Figure 4/._4D
- Figure 4/4A/
- __MACOSX/Figure 4/._4A
- Figure 4/4F/
- __MACOSX/Figure 4/._4F
- Figure 4/4H/
- __MACOSX/Figure 4/._4H
- Figure 4/4I/
- __MACOSX/Figure 4/._4I
- Figure 4/4E/mtDNA copy number in testis.xlsx
- __MACOSX/Figure 4/4E/._mtDNA copy number in testis.xlsx
- Figure 4/4B/.DS_Store
- __MACOSX/Figure 4/4B/._.DS_Store
- Figure 4/4B/CLPX levels in POLDIP2 mutants.pdf
- __MACOSX/Figure 4/4B/._CLPX levels in POLDIP2 mutants.pdf
- Figure 4/4C/.DS_Store
- __MACOSX/Figure 4/4C/._.DS_Store
- Figure 4/4C/CLPX and POLDIP2 levels in ClpX mutant.pdf
- __MACOSX/Figure 4/4C/._CLPX and POLDIP2 levels in ClpX mutant.pdf
- Figure 4/4D/ClpX mutant dsDNA & DAPI.tif
- __MACOSX/Figure 4/4D/._ClpX mutant dsDNA & DAPI.tif
- Figure 4/4A/Pull down three replicas.pdf
- __MACOSX/Figure 4/4A/._Pull down three replicas.pdf
- Figure 4/4F/.DS_Store
- __MACOSX/Figure 4/4F/._.DS_Store
- Figure 4/4F/CLPX level in Ubi-POLDIP2.pdf
- __MACOSX/Figure 4/4F/._CLPX level in Ubi-POLDIP2.pdf
- Figure 4/4H/.DS_Store
- __MACOSX/Figure 4/4H/._.DS_Store
- Figure 4/4H/TFAM and POLG1 levels in the Poldip2 and ClpX double mutant.pdf
- __MACOSX/Figure 4/4H/._TFAM and POLG1 levels in the Poldip2 and ClpX double mutant.pdf
- Figure 4/4I/POLDIP2 KO1 tfam dsDNA_1.tif
- __MACOSX/Figure 4/4I/._POLDIP2 KO1 tfam dsDNA_1.tif
- Figure 4/4I/POLDIP2 KO1 tfam dsDNA_3.tif
- __MACOSX/Figure 4/4I/._POLDIP2 KO1 tfam dsDNA_3.tif
- Figure 4/4I/POLDIP2 KO1 tfam dsDNA_2.tif
- __MACOSX/Figure 4/4I/._POLDIP2 KO1 tfam dsDNA_2.tif
