# Supplementary material for: Poldip2 promotes mtDNA elimination during Drosophila spermatogenesis to ensure maternal inheritance
Source: EMBO J. 2025 Feb 11;44(6):1724–48. doi: 10.1038/s44318-025-00378-4 (PMC11914606; doi:10.1038/s44318-025-00378-4)
Supplement: Supplementary file 6 — Source data Fig. 4 [file 44318_2025_378_MOESM6_ESM.zip › Figure 4/4E/mtDNA copy number in testis.xlsx]

## Sheet: Sheet1
WT	POLDIP2 KO1	ClpX mutant	Ubi-Poldip2-PB; Clpx mutant
1.16539	1.05394	1.49334	0.68
0.806935	1.57608	1.21616	1.16
1.02768	1.48865	1.02763	0.71
1.37809	1.21123	1.7254	0.81
0.788512	1.44549	1.5862	1.04
0.83341	1.88544	1.21751	0.83
1.069	0.981451	1.46612	0.9
1.146	1.1559	1.25266	0.58
0.786	1.11959	1.3743	0.95
